# Supplementary material for: Building, benchmarking, and exploring perturbative maps of transcriptional and morphological data
Source: PLoS Comput Biol. 2024 Oct 1;20(10):e1012463. doi: 10.1371/journal.pcbi.1012463 (PMC11469686; doi:10.1371/journal.pcbi.1012463)
Supplement: S1 Table — Although cpg0016 and RxRx3 employ the same six stains, the WGA and Phalloidin are imaged in two separate channels in RxRx3 while they are combined in a single channel in cpg0016. (XLSX) [file pcbi.1012463.s001.xlsx]

## Sheet: Sheet2
	Channel count	Stains	Cellular compartments labeled
RxRx3	6	MitoTracker	Mitochondria
		Hoechst	Nucleus
		SYTO 14	Nucleoli and cytoplasmic RNA
		Concanavalin A	Endoplasmic reticulum
		Wheat germ agglutinin (WGA)	Golgi and cell membrane
		Phalloidin	Actin filaments
cpg0016	5	MitoTracker	Mitochondria
		Hoechst	Nucleus
		SYTO 14	Nucleoli and cytoplasmic RNA
		Concanavalin A	Endoplasmic reticulum
		Wheat germ agglutinin (WGA)	Golgi and cell membrane
		Phalloidin	Actin filaments
cpg0021	5	Anti-TOMM20 108 antibody	Mitochondria
		DAPI	Nucleus
		Concanavalin A	Endoplasmic reticulum
		Wheat germ agglutinin (WGA)	Golgi and cell membrane
		Phalloidin	Actin filaments
