# Supplementary material for: Building, benchmarking, and exploring perturbative maps of transcriptional and morphological data
Source: PLoS Comput Biol. 2024 Oct 1;20(10):e1012463. doi: 10.1371/journal.pcbi.1012463 (PMC11469686; doi:10.1371/journal.pcbi.1012463)
Supplement: S2 Table — (XLSX) [file pcbi.1012463.s002.xlsx]

## Sheet: A - GWPS
		CORUM	HuMAP	Reactome	SIGNOR	StringDB
128D	scVI	0.147	0.216	0.077	0.073	0.182
	scVI-CS	0.473	0.368	0.211	0.133	0.487
	scVI-TVN	0.474	0.368	0.218	0.137	0.492
	PCA	0.26	0.207	0.133	0.133	0.298
	PCA-CS	0.481	0.363	0.219	0.14	0.49
	PCA-TVN	0.491	0.382	0.216	0.137	0.499
256D	scVI	0.151	0.206	0.083	0.074	0.174
	scVI-CS	0.482	0.371	0.226	0.147	0.497
	scVI-TVN	0.481	0.375	0.216	0.137	0.496
	PCA	0.272	0.216	0.136	0.138	0.309
	PCA-CS	0.488	0.37	0.224	0.14	0.494
	PCA-TVN	0.497	0.388	0.219	0.14	0.503
512D	scVI	0.151	0.184	0.089	0.074	0.16
	scVI-CS	0.492	0.387	0.231	0.144	0.503
	scVI-TVN	0.485	0.379	0.224	0.138	0.497
	PCA	0.287	0.229	0.143	0.14	0.323
	PCA-CS	0.494	0.375	0.214	0.142	0.496
	PCA-TVN	0.502	0.396	0.214	0.138	0.505

## Sheet: B - cpg0016
		CORUM	HuMAP	Reactome	SIGNOR	StringDB
128D	PCA	0.127	0.142	0.104	0.098	0.131
	PCA-CS	0.213	0.178	0.141	0.123	0.191
	PCA-TVN	0.227	0.192	0.146	0.128	0.198
256D	PCA	0.127	0.142	0.105	0.097	0.132
	PCA-CS	0.225	0.189	0.149	0.126	0.203
	PCA-TVN	0.242	0.201	0.155	0.129	0.207
512D	PCA	0.128	0.142	0.106	0.097	0.133
	PCA-CS	0.232	0.195	0.159	0.134	0.213
	PCA-TVN	0.26	0.212	0.163	0.133	0.22

## Sheet: C - cpg0021
		CORUM	HuMAP	Reactome	SIGNOR	StringDB
128D	PCA	0.174	0.15	0.124	0.121	0.188
	PCA-CS	0.194	0.162	0.139	0.126	0.196
	PCA-TVN	0.247	0.155	0.149	0.167	0.171
256D	PCA	0.179	0.154	0.128	0.123	0.193
	PCA-CS	0.188	0.158	0.135	0.12	0.194
	PCA-TVN	0.252	0.161	0.163	0.176	0.181
512D	PCA	0.182	0.157	0.129	0.124	0.196
	PCA-CS	0.185	0.159	0.131	0.115	0.194
	PCA-TVN	0.19	0.133	0.138	0.152	0.145
