# Supplementary material for: Building, benchmarking, and exploring perturbative maps of transcriptional and morphological data
Source: PLoS Comput Biol. 2024 Oct 1;20(10):e1012463. doi: 10.1371/journal.pcbi.1012463 (PMC11469686; doi:10.1371/journal.pcbi.1012463)
Supplement: S3 Table — ***** means < 1e − 5, **** means < 1e − 4, *** means < 1e − 3, and ** means < .01. (XLSX) [file pcbi.1012463.s003.xlsx]

## Sheet: Sheet1
Protein Complex	GWPS	cpg0016	cpg0021
20S proteasome	*****	*****	**
BRCA1-core RNA polymerase II complex	*****	*****	****
C complex spliceosome	*****	*****	*****
DNA synthesome complex (13 subunits)	*****	*****	**
Mediator complex	*****	*****	**
Nop56p-associated pre-rRNA complex	*****	****	*****
PA28-20S proteasome	*****	*****	**
PA700-20S-PA28 complex	*****	*****	****
RNA polymerase II core complex	*****	*****	***
Respiratory chain complex I (beta subunit) mitochondrial	*****	***	**
Respiratory chain complex I (holoenzyme), mitochondrial	*****	*****	*****
Spliceosome	*****	*****	*****
