# Supplementary material for: Building, benchmarking, and exploring perturbative maps of transcriptional and morphological data
Source: PLoS Comput Biol. 2024 Oct 1;20(10):e1012463. doi: 10.1371/journal.pcbi.1012463 (PMC11469686; doi:10.1371/journal.pcbi.1012463)
Supplement: S4 Table — ***** means < 1e − 5, **** means < 1e − 4, *** means < 1e − 3, and ** means < .01, * means < .05, and “ns” means a non-significant p-value (≥ .05). Dashes represent the cases where the corresponding map did not have ten expressed genes from the complex, so the p-value was not calculated. (XLSX) [file pcbi.1012463.s004.xlsx]

## Sheet: Sheet1
Protein Complex	GWPS	cpg0016	cpg0021
TFIIH transcription factor complex	*****	-	ns
Exosome	*****	-	ns
CRSP-Mediator 2 complex	*****	-	ns
PC2 complex	*****	-	ns
TRAP-SMCC mediator complex	*****	-	ns
Integrator-RNAPII complex	*****	-	ns
Integrator complex	*****	-	ns
CSA complex	*****	-	ns
DDB2 complex	*****	-	ns
DSS1 complex	*****	-	ns
CSA-POLIIa complex	*****	-	ns
STAGA complex	*****	-	ns
12S U11 snRNP	*****	-	ns
INO80 chromatin remodeling complex	*****	-	ns
Cytochrome c oxidase, mitochondrial	*****	-	ns
SWI-SNF chromatin remodeling-related-BRCA1 complex	*****	ns	ns
CENP-A nucleosomal complex	*****	-	*
PBAF complex (Polybromo- and BAF containing complex)	*****	-	ns
BAF complex	*****	ns	ns
TNF-alpha/NF-kappa B signaling complex 6	*****	-	*
EBAFa complex	*****	ns	ns
EBAFb complex	*****	ns	ns
BRG1-SIN3A-HDAC containing SWI/SNF remodeling complex	*****	ns	ns
DMAP1-associated complex	*****	-	ns
PCAF complex	*****	-	ns
BRG1-SIN3A complex	*****	ns	ns
BRM-SIN3A-HDAC complex	*****	ns	ns
LARC complex (LCR-associated remodeling complex)	*****	ns	ns
Exon junction complex	*****	-	ns
CF IIAm complex (Cleavage factor IIAm complex)	*****	-	ns
ING2 complex	****	-	ns
mRNA decay complex (UPF1, UPF2, UPF3B, DCP2, XRN1)	****	-	ns
TRAPP complex	****	-	ns
ALL-1 supercomplex	****	ns	*
BRM-associated complex	****	ns	ns
HRD1 complex	****	-	ns
ATAC complex, YEATS2-linked	***	-	ns
HCF-1 complex	***	ns	ns
SIN3-ING1b complex II	***	ns	ns
BASC complex (BRCA1-associated genome surveillance complex)	***	ns	ns
BHC110 complex	***	-	ns
WINAC complex	***	ns	ns
SNF2h-cohesin-NuRD complex	***	ns	ns
GCN5-TRRAP histone acetyltransferase complex	**	-	ns
BRM-SIN3A complex	**	ns	*
v-ATPase-Ragulator-AXIN/LKB1-AMPK complex	**	-	ns
Set1B complex	**	-	ns
NUMAC complex (nucleosomal methylation activator complex)	**	-	ns
CENP-A NAC-CAD complex	**	-	ns
anti-BHC110 complex	**	-	ns
