# Supplementary material for: Building, benchmarking, and exploring perturbative maps of transcriptional and morphological data
Source: PLoS Comput Biol. 2024 Oct 1;20(10):e1012463. doi: 10.1371/journal.pcbi.1012463 (PMC11469686; doi:10.1371/journal.pcbi.1012463)
Supplement: S6 Table — ** means < .01, * means < .05, and “ns” stands for a non-significant p-value (≥ .05). Dashes represent the cases where the corresponding map did not have ten expressed genes from the complex, so the p-value was not calculated. (XLSX) [file pcbi.1012463.s006.xlsx]

## Sheet: Sheet1
Protein Complex	GWPS	cpg0016	cpg0021
MLL1-WDR5 complex	ns	ns	**
Emerin complex 25	ns	-	**
Intraflagellar transport complex B	ns	-	**
AFF4 super elongation complex (SEC)	ns	*	**
